# Supplementary material for: Metabolomic Profile and Functional State of Oat Plants (Avena sativa L.) Sown under Low-Temperature Conditions in the Cryolithozone
Source: Plants (Basel). 2024 Apr 11;13(8):1076. doi: 10.3390/plants13081076 (PMC11054449; doi:10.3390/plants13081076)
Supplement: Supplementary file 1 [file plants-13-01076-s001.zip]

Archive with 1 entries (1 files):
- plants-2964083-supplementary.pdf
